# Supplementary material for: A Plant-Based Strategy for MASLD: Desmodium caudatum (Thunb.) DC. Extract Reduces Hepatic Lipid Accumulation and Improves Glycogen Storage In Vitro and In Vivo
Source: Int J Mol Sci. 2025 Aug 30;26(17):8442. doi: 10.3390/ijms26178442 (PMC12429059; doi:10.3390/ijms26178442)
Supplement: Supplementary file 1 [file ijms-26-08442-s001.zip]

Archive with 1 entries (1 files):
- ijms-3819224-supplementary.pdf
